# Supplementary material for: Human Mesenchymal Stem Cells Derived from the Placenta and Chorion Suppress the Proliferation while Enhancing the Migration of Human Breast Cancer Cells
Source: Stem Cells Int. 2022 Nov 11;2022:4020845. doi: 10.1155/2022/4020845 (PMC9674426; doi:10.1155/2022/4020845)
Supplement: Supplementary Materials — Table S1. Effect of hMSCs on MCF-7 gene expression.pdf which shows the expression level of genes in MCF-7 cells cocultured with hMSCs. Table S2. Effect of hMSCs on MB231 gene expression.pdf which shows the expression level of genes in MDA-MB231 cells cocultured with hMSCs. Table S3. Effect of hMSCs on MCF7 gene expression raw qRT-PCR data as exported from the Bio-Rad.mgxd file. Table S4. Effect of hMSCs on raw qRT-PCR data for MB231 gene expression exported from the Bio-Rad.mgxd file. [file 4020845.f1.zip]

Archive with 4 entries (4 files):
- Effect of hMSCs on MB231 gene expression raw qRT-PCR data.pdf
- Effect of hMSCs on MB231 gene expression.pdf
- Effect of hMSCs on MCF7 gene expression raw qRT-PCR data.pdf
- Effect of hMSCs on MCF-7 gene expression.pdf
